# Supplementary material for: The interplay between endorser social status and normative appeals on the endorsement effectiveness of pro-environmental behaviors
Source: PLoS One. 2019 Jan 15;14(1):e0210699. doi: 10.1371/journal.pone.0210699 (PMC6333400; doi:10.1371/journal.pone.0210699)
Supplement: S2 File — (XLS) [file pone.0210699.s002.xls]

## Sheet: Experiment 2
Endorser status	Normative message	Attitude1	Attitude2	Attitude3	Intention1	IntentionI2	Trustworthiness	Attractiveness	Status	Environmental Knowledge1	Environmental Knowledge2	Environmental Knowledge3	Age	Gender
1	1	6	6	7	7	6	6	6	5	5	4	6	22	0
1	1	3	3	3	4	3	5	4	5	3	3	5	21	1
1	1	5	5	5	5	5	6	4	6	4	4	5	20	1
1	1	5	5	6	6	6	6	6	6	5	5	5	22	0
1	1	6	7	7	6	7	6	7	7	4	3	5	22	1
1	1	3	4	4	4	3	5	5	4	4	4	4	20	0
1	1	5	6	6	6	5	5	6	5	5	4	6	22	1
1	1	6	5	6	7	7	6	7	6	6	6	7	21	0
1	1	3	3	3	4	3	4	3	5	5	4	5	22	1
1	1	6	6	6	4	4	5	5	4	4	4	4	21	0
1	1	5	6	6	5	5	5	5	4	5	5	5	22	1
1	1	6	7	7	6	6	7	6	6	5	4	6	19	1
1	1	5	5	5	5	4	4	4	5	3	3	4	19	1
1	1	4	4	4	4	3	4	5	4	3	3	4	20	1
1	1	6	5	6	5	5	5	5	4	4	4	4	20	0
1	1	6	6	6	7	6	6	6	7	6	5	6	20	0
1	1	4	3	4	4	3	4	4	4	3	3	4	19	1
1	1	6	5	5	5	6	6	6	7	5	3	4	20	1
1	1	6	6	6	5	4	6	6	5	5	3	5	20	1
1	1	7	5	6	7	7	7	6	7	4	4	6	19	1
1	2	5	5	5	5	5	6	5	6	4	4	4	20	1
1	2	3	3	3	3	3	4	5	4	3	4	3	21	0
1	2	5	5	6	5	5	7	7	6	5	4	6	22	0
1	2	4	4	4	5	4	5	5	4	4	4	4	20	1
1	2	4	4	5	4	4	5	5	6	4	4	4	20	0
1	2	6	6	5	5	5	4	4	4	5	3	4	21	1
1	2	5	5	5	5	5	5	5	5	4	4	4	19	0
1	2	3	3	4	3	3	4	4	4	5	4	5	20	1
1	2	5	4	5	4	3	6	6	6	5	4	5	21	0
1	2	4	4	4	5	4	4	5	4	5	5	5	21	1
1	2	5	4	5	5	4	5	6	5	4	4	5	20	0
1	2	5	6	6	5	4	6	6	6	5	5	5	20	1
1	2	3	3	3	2	2	4	4	4	4	3	4	19	1
1	2	5	4	5	4	4	5	6	5	4	4	5	20	1
1	2	5	5	6	4	5	7	7	7	5	4	5	21	0
1	2	3	3	3	5	3	6	4	4	4	3	4	22	0
1	2	5	4	5	5	4	5	5	4	4	4	4	21	0
1	2	4	4	4	4	4	4	4	4	5	4	5	20	1
1	2	5	5	5	5	5	4	4	3	4	4	5	20	1
2	1	6	6	6	5	5	6	6	4	4	4	4	19	1
2	1	2	2	3	4	4	5	5	4	3	3	4	20	1
2	1	4	4	4	4	4	5	5	5	5	5	5	20	1
2	1	4	4	5	5	3	5	6	4	5	3	5	21	1
2	1	5	5	6	4	4	4	6	3	4	4	4	19	0
2	1	4	4	4	4	4	5	5	4	4	4	4	20	1
2	1	4	3	4	4	4	4	5	4	5	4	5	21	1
2	1	2	2	2	2	1	4	6	3	4	4	5	20	1
2	1	4	4	5	6	6	5	5	4	5	4	5	22	1
2	1	6	6	6	4	3	6	7	5	3	4	5	20	0
2	1	4	3	4	5	4	4	4	3	5	5	5	19	0
2	1	3	3	4	5	5	5	5	3	4	3	4	20	1
2	1	5	4	6	4	2	5	6	4	4	3	4	20	0
2	1	7	7	7	7	6	7	7	4	5	5	7	20	1
2	1	4	4	5	5	3	4	4	4	4	4	5	19	1
2	1	4	5	4	5	3	5	5	4	5	5	6	20	0
2	1	3	3	3	4	3	5	6	5	4	4	4	20	1
2	1	4	4	5	4	2	4	5	4	4	3	5	21	1
2	1	5	5	6	6	6	6	7	5	5	4	5	20	0
2	2	6	6	6	6	6	5	6	5	5	5	6	20	1
2	2	6	6	6	6	6	4	5	4	6	5	5	21	1
2	2	3	3	3	4	3	4	5	4	4	4	5	20	1
2	2	6	6	7	6	6	5	5	4	5	5	6	20	1
2	2	5	5	6	6	5	5	6	5	5	4	4	19	0
2	2	3	3	4	5	5	4	4	3	5	5	6	22	1
2	2	5	5	6	5	5	5	5	5	5	4	5	21	0
2	2	6	6	7	6	4	5	6	5	5	5	6	20	1
2	2	5	5	5	5	5	5	5	5	4	4	5	21	1
2	2	3	3	3	4	3	4	4	3	4	4	4	20	0
2	2	5	6	6	5	3	5	5	5	5	3	5	20	1
2	2	6	6	6	5	5	5	6	4	4	4	5	20	0
2	2	7	7	7	7	6	6	6	5	4	4	5	20	1
2	2	2	2	3	4	3	3	3	3	4	4	4	19	1
2	2	5	5	5	5	5	4	4	4	4	4	4	20	1
2	2	5	6	6	5	5	5	5	4	4	4	5	19	0
2	2	4	4	4	4	4	4	4	4	4	4	4	20	1
2	2	5	5	5	6	5	4	5	5	4	4	4	22	1
2	2	6	6	7	5	5	6	6	5	4	4	5	22	0
2	2	5	5	6	5	4	5	5	4	4	4	4	21	1
Note: for endorser status, 1=excellent student, 2=ordinary student; for normative message, 1=injunctive norm, 2=descriptive norm
