# Supplementary material for: The interplay between endorser social status and normative appeals on the endorsement effectiveness of pro-environmental behaviors
Source: PLoS One. 2019 Jan 15;14(1):e0210699. doi: 10.1371/journal.pone.0210699 (PMC6333400; doi:10.1371/journal.pone.0210699)
Supplement: S3 File — (XLS) [file pone.0210699.s003.xls]

## Sheet: Experiment 3
Endorser status	Normative message	Attitude1	Attitude2	Attitude3	Intention1	IntentionI2	Trustworthniess	Attractiveness	Status	Environmental Knowledge1	Environmental Knowledge2	Environmental Knowledge3	Age	Gender
1	1	6	7	6	7	5	5	5	5	4	4	4	28	0
1	1	4	4	4	5	5	5	4	5	3	3	4	41	0
1	1	6	6	6	7	6	7	6	6	4	4	5	22	1
1	1	3	3	4	4	3	3	4	3	3	2	3	35	1
1	1	5	6	6	6	6	5	4	5	4	4	4	42	0
1	1	3	3	4	4	3	4	4	5	3	3	2	58	1
1	1	5	5	6	7	6	6	5	6	5	5	6	32	0
1	1	3	3	4	6	4	4	3	4	3	3	4	44	0
1	1	5	5	6	6	6	6	4	6	3	4	4	28	1
1	1	3	3	3	5	4	4	3	5	4	4	4	37	1
1	1	5	5	4	5	5	6	6	7	3	3	5	30	0
1	1	6	5	7	6	5	5	5	7	5	3	6	27	1
1	1	5	5	4	5	4	4	4	5	5	4	5	19	0
1	1	5	6	6	6	5	6	5	7	5	4	6	39	1
1	1	2	3	3	4	2	3	3	3	2	2	4	41	0
1	1	4	4	5	5	5	5	4	5	4	3	4	25	0
1	1	5	5	5	7	6	6	5	6	3	3	3	29	1
1	1	3	3	3	4	2	3	3	3	4	4	5	33	1
1	1	4	6	6	6	5	4	4	7	6	5	6	40	1
1	1	6	5	5	6	4	5	5	6	5	5	5	25	0
1	1	7	7	7	7	7	7	6	7	3	3	4	34	1
1	1	4	4	5	5	3	5	5	6	4	4	5	26	0
1	1	4	5	5	4	4	4	3	7	3	3	4	29	0
1	1	6	5	7	6	6	6	6	6	4	5	5	36	1
1	1	4	3	4	4	5	5	4	4	3	3	4	24	0
1	1	6	4	6	6	5	7	6	6	3	2	3	39	1
1	1	4	3	3	5	4	3	3	5	2	1	2	47	1
1	1	4	5	6	5	4	5	5	6	3	3	4	40	0
1	1	5	6	6	6	6	6	6	7	4	4	5	23	1
1	1	4	4	5	6	4	5	5	5	5	4	4	26	0
1	1	3	3	3	3	3	4	2	4	3	3	3	32	1
1	1	5	5	6	6	4	5	5	6	4	4	4	40	0
1	1	5	6	6	6	6	6	5	3	3	3	4	45	0
1	1	4	5	5	5	4	5	5	6	4	4	5	38	0
1	1	4	4	5	5	3	5	4	5	3	3	4	27	1
1	1	3	3	4	6	4	5	5	6	4	4	5	31	1
1	1	6	7	7	7	7	6	5	7	5	5	6	29	0
1	1	5	5	6	6	6	6	7	6	1	1	3	55	1
1	1	3	3	4	3	3	3	2	4	3	3	4	27	0
1	1	5	5	5	5	4	5	4	6	4	3	4	25	1
1	1	4	5	6	6	6	5	5	5	5	6	6	44	0
1	1	6	6	6	7	6	7	7	7	4	4	5	28	0
1	1	4	4	5	5	4	4	4	5	3	2	3	50	1
1	1	3	3	3	4	3	3	3	4	4	4	5	41	1
1	1	5	5	5	5	5	5	5	6	4	3	4	33	0
1	1	6	6	6	6	5	6	6	7	3	3	4	26	1
1	1	3	3	4	5	3	5	4	5	4	5	5	28	0
1	1	4	5	4	5	4	6	4	5	4	3	3	33	0
1	1	3	3	3	4	3	4	4	4	2	2	3	39	1
1	1	6	6	6	6	6	7	7	7	6	6	7	44	1
1	1	5	5	6	6	5	6	5	6	5	5	5	31	0
1	1	5	6	6	6	6	7	7	6	4	4	6	25	0
1	1	5	5	5	5	4	6	4	6	3	3	4	28	1
1	1	3	2	3	3	2	4	3	5	3	2	2	50	1
1	1	4	4	5	5	4	6	4	6	5	4	5	35	0
1	1	6	6	7	6	5	6	4	6	3	3	4	30	0
1	1	4	4	4	4	5	5	4	5	4	4	4	23	1
1	1	5	5	6	7	6	6	6	7	5	4	6	26	1
1	1	6	6	6	6	6	6	6	6	4	3	4	28	0
1	1	3	4	4	4	3	5	3	4	3	3	5	29	1
1	1	4	4	4	5	4	4	4	5	4	4	6	35	0
1	1	3	4	4	6	5	5	4	5	4	4	6	41	1
1	1	4	4	6	7	6	6	5	5	4	4	4	28	0
1	1	4	5	5	6	4	5	5	6	5	3	4	37	0
1	1	4	4	5	5	5	4	4	3	3	3	3	47	1
1	1	5	6	5	5	5	6	6	3	4	3	5	26	1
1	1	2	3	4	6	6	3	3	4	5	5	5	30	0
1	1	4	4	6	5	4	5	6	5	3	2	3	33	0
1	1	4	5	5	4	3	4	4	5	2	2	2	51	1
1	1	6	6	6	7	5	5	6	7	4	5	6	24	1
1	1	4	4	5	4	4	4	3	4	4	3	5	39	0
1	1	5	5	5	4	3	5	5	7	2	2	3	44	0
1	1	4	5	6	5	4	5	4	5	3	4	5	38	0
1	1	5	6	6	7	6	5	4	6	5	3	6	20	1
1	1	4	4	5	6	5	5	5	5	4	4	5	26	0
1	1	5	6	6	7	6	6	5	6	4	4	4	26	1
1	1	2	2	4	6	5	3	3	3	5	5	6	30	0
1	1	4	4	5	5	6	5	5	5	4	2	4	44	1
1	1	5	5	5	6	5	5	5	6	4	3	5	34	0
1	1	4	6	6	5	4	4	4	6	3	3	5	33	1
1	1	3	4	5	7	6	6	5	5	6	6	6	27	1
1	2	4	5	5	6	5	6	6	5	6	5	7	28	1
1	2	4	4	5	5	4	5	4	5	5	5	6	31	0
1	2	3	3	3	4	3	3	3	6	4	3	3	22	0
1	2	5	6	6	6	5	6	5	6	5	5	5	29	0
1	2	3	3	3	3	3	3	3	7	3	3	3	31	1
1	2	4	4	4	4	4	5	4	5	4	4	5	30	0
1	2	4	5	5	5	4	6	6	6	3	3	4	26	0
1	2	3	3	4	4	3	3	2	5	3	3	3	52	0
1	2	4	4	4	3	3	3	3	5	4	4	4	37	1
1	2	2	2	3	3	2	3	3	2	1	1	1	52	0
1	2	5	5	6	6	5	6	5	6	3	3	4	38	1
1	2	3	3	4	3	3	3	3	3	3	3	4	32	0
1	2	4	4	4	4	4	4	4	5	3	3	4	37	1
1	2	6	7	7	7	7	7	6	7	6	6	7	34	1
1	2	4	4	5	5	5	5	4	3	3	3	4	42	0
1	2	3	3	5	5	4	5	5	5	4	4	4	34	1
1	2	4	4	4	5	5	4	3	7	3	3	4	29	0
1	2	6	6	6	7	6	7	7	5	6	6	7	24	0
1	2	5	5	5	6	5	5	6	7	5	5	5	30	1
1	2	2	2	2	2	1	2	2	3	2	2	1	51	0
1	2	4	4	5	5	3	5	4	6	3	3	3	36	0
1	2	4	5	4	6	5	5	5	5	4	4	4	37	1
1	2	3	3	3	3	2	3	3	4	2	2	3	49	0
1	2	4	4	4	4	4	6	5	5	4	3	5	36	1
1	2	5	5	6	6	4	4	5	5	3	3	4	41	0
1	2	4	4	4	4	4	5	4	6	3	4	4	27	1
1	2	7	6	7	7	6	6	6	5	5	5	6	30	1
1	2	3	3	4	4	3	4	3	4	3	3	3	42	0
1	2	2	2	3	3	2	4	2	5	2	2	3	29	0
1	2	3	4	4	4	2	5	5	5	4	4	5	33	1
1	2	4	4	5	7	5	5	4	5	4	4	5	27	0
1	2	5	5	6	6	5	6	6	7	5	5	6	30	0
1	2	4	4	4	4	4	4	4	4	4	4	5	22	1
1	2	5	5	6	6	5	4	4	6	5	4	5	25	1
1	2	3	3	4	4	3	4	3	6	3	3	4	33	0
1	2	4	4	4	4	3	5	5	5	3	2	4	27	1
1	2	5	6	6	6	6	6	6	6	5	3	6	38	0
1	2	3	2	3	3	3	5	5	5	3	2	3	47	1
1	2	5	5	6	7	6	6	6	6	4	5	5	35	0
1	2	3	3	5	5	3	3	3	3	3	3	3	40	1
1	2	4	4	6	6	4	6	5	6	3	3	4	37	1
1	2	4	4	5	4	4	5	4	5	4	4	5	26	0
1	2	5	5	6	6	6	5	6	6	4	4	5	28	0
1	2	2	3	3	3	2	4	5	5	4	4	4	49	1
1	2	4	4	4	5	3	5	5	6	4	4	4	33	0
1	2	6	6	6	7	6	7	6	7	5	4	6	27	1
1	2	3	3	4	3	3	3	3	5	3	3	3	32	1
1	2	4	4	5	6	5	5	5	5	4	4	4	25	0
1	2	5	5	5	7	6	5	5	6	3	3	5	29	0
1	2	5	5	4	6	5	6	6	6	4	4	5	30	1
1	2	4	4	4	4	4	3	3	4	3	2	3	44	0
1	2	3	3	4	4	4	5	5	7	4	4	4	42	0
1	2	4	4	5	5	4	5	3	6	4	4	5	37	1
1	2	5	5	6	7	6	7	5	5	4	3	5	31	1
1	2	4	5	5	5	4	4	3	6	4	4	4	25	0
1	2	5	5	5	6	5	5	6	5	3	3	6	36	0
1	2	4	4	4	4	5	5	4	6	4	4	4	31	1
1	2	5	5	6	6	6	5	5	7	5	4	6	28	0
1	2	5	5	5	5	5	7	6	6	4	3	5	26	0
1	2	3	4	4	6	4	3	2	5	2	4	4	27	1
1	2	4	4	5	5	3	5	5	5	4	4	5	33	0
1	2	5	5	5	6	4	6	5	6	4	4	6	36	1
1	2	2	3	3	3	4	4	3	5	3	3	3	47	0
1	2	4	5	5	6	5	5	5	6	4	4	4	38	0
1	2	5	5	5	4	4	5	4	4	3	3	5	22	1
1	2	3	4	4	3	2	5	4	5	3	3	4	34	0
1	2	4	5	5	4	3	5	5	6	3	4	4	32	0
1	2	6	6	6	7	5	6	6	7	5	5	7	34	1
1	2	4	4	5	5	3	5	5	6	4	4	5	27	1
1	2	4	4	3	4	4	4	4	5	3	3	5	32	0
1	2	3	3	3	3	3	3	3	5	3	4	5	38	0
1	2	4	4	4	4	4	5	5	6	3	2	4	44	1
1	2	4	5	5	5	3	5	4	5	5	5	6	35	0
1	2	5	6	6	6	6	6	6	5	6	4	6	28	0
1	2	3	4	4	4	3	5	4	5	3	3	4	25	1
1	2	5	5	5	5	5	6	5	6	5	4	6	29	0
1	2	4	5	6	5	3	5	5	4	3	3	5	31	1
1	2	4	4	4	4	3	5	4	6	4	4	4	26	1
1	2	4	4	5	5	4	5	5	7	3	3	5	33	0
1	2	2	2	2	3	2	2	3	5	2	2	2	54	0
1	2	3	4	4	4	3	5	5	5	3	3	5	29	1
1	2	3	3	3	3	3	5	5	5	4	2	4	36	0
1	2	5	5	5	6	5	6	6	6	4	4	6	40	0
1	2	5	6	6	6	6	5	5	5	5	5	6	36	1
1	2	4	4	4	3	3	5	5	5	3	3	4	32	1
2	1	3	3	4	3	4	4	4	3	3	3	4	25	0
2	1	3	4	4	6	5	5	4	6	4	4	4	30	0
2	1	4	4	5	5	5	4	4	4	3	3	3	33	1
2	1	2	2	3	2	2	3	3	3	2	2	2	48	0
2	1	4	5	5	4	3	5	5	5	3	4	4	27	0
2	1	5	5	6	7	6	4	5	4	5	5	6	31	0
2	1	2	3	3	4	3	4	4	3	3	3	4	37	1
2	1	4	4	4	3	3	2	2	3	4	4	4	26	0
2	1	5	5	6	7	5	4	5	4	5	5	6	33	0
2	1	3	4	4	4	4	4	4	3	3	4	4	30	1
2	1	2	2	2	3	1	3	2	2	2	2	2	49	1
2	1	3	4	4	4	3	4	5	3	3	4	5	28	0
2	1	6	7	7	7	7	6	6	4	6	5	6	31	0
2	1	3	3	3	3	3	4	4	3	3	2	4	38	1
2	1	5	6	6	6	4	5	5	4	4	4	5	27	0
2	1	3	3	3	4	2	4	2	3	3	3	4	42	1
2	1	4	4	5	5	3	5	5	3	3	3	3	44	1
2	1	6	6	6	7	6	7	7	3	5	5	7	29	0
2	1	3	3	4	4	3	3	3	3	3	3	4	31	1
2	1	4	4	5	5	5	4	4	5	4	4	5	33	0
2	1	2	3	3	4	2	5	5	4	4	3	4	25	0
2	1	3	3	5	3	3	5	5	4	4	4	5	36	1
2	1	5	7	7	7	6	6	5	3	5	4	6	38	1
2	1	3	4	5	4	4	4	3	4	4	4	4	25	0
2	1	3	4	4	5	4	6	5	3	5	5	5	33	0
2	1	4	4	4	5	3	4	5	3	4	3	5	48	0
2	1	2	3	3	4	2	2	3	3	3	3	4	39	1
2	1	4	4	5	5	4	5	5	6	4	4	5	28	0
2	1	2	2	3	3	3	3	4	3	4	4	4	37	0
2	1	3	3	3	3	3	4	2	4	3	3	4	24	0
2	1	4	4	4	6	6	7	6	3	6	4	5	35	1
2	1	4	5	5	5	6	5	5	2	5	4	6	42	1
2	1	3	3	4	4	2	4	5	3	4	3	4	35	0
2	1	4	5	6	6	5	5	4	4	4	4	4	37	0
2	1	3	4	4	5	3	3	2	3	5	4	4	27	1
2	1	4	4	4	4	4	3	3	4	3	3	5	30	0
2	1	2	3	3	4	2	5	6	4	3	3	3	29	1
2	1	4	5	5	6	5	6	5	3	5	5	6	34	1
2	1	3	3	4	5	2	3	4	2	3	2	3	47	1
2	1	4	5	5	5	4	6	6	5	3	3	4	20	0
2	1	4	4	4	4	3	5	3	3	4	4	4	33	0
2	1	4	4	4	3	3	4	5	5	2	3	3	39	0
2	1	5	5	5	6	6	5	5	6	3	3	4	21	1
2	1	4	4	4	4	4	4	3	3	3	2	3	39	0
2	1	3	3	4	4	3	3	2	3	3	3	4	26	1
2	1	3	4	3	4	3	5	5	5	4	4	5	33	0
2	1	6	6	6	7	6	7	6	6	5	5	6	29	1
2	1	3	4	4	4	3	5	4	4	4	3	5	37	0
2	1	3	3	4	3	4	5	4	3	3	3	4	32	1
2	1	4	4	6	7	6	6	5	3	5	5	5	29	0
2	1	6	6	7	7	7	6	6	6	3	2	4	25	1
2	1	3	3	4	3	3	4	4	3	4	4	4	40	0
2	1	3	4	4	4	3	5	5	4	3	3	5	26	1
2	1	2	2	2	3	1	2	3	2	2	2	3	47	1
2	1	3	4	4	5	4	5	4	3	3	4	6	37	0
2	1	4	4	5	6	7	5	5	5	4	5	5	28	1
2	1	4	5	5	4	4	5	4	4	4	3	5	34	0
2	1	5	5	6	5	5	6	6	6	3	3	5	38	1
2	1	4	4	5	5	4	6	4	3	3	3	3	23	0
2	1	3	4	4	4	4	5	4	2	3	3	4	30	1
2	1	4	5	5	6	3	5	6	2	3	3	5	37	0
2	1	3	3	5	5	2	5	5	2	4	4	5	42	1
2	1	6	6	7	7	6	4	4	3	5	6	6	37	0
2	1	4	5	6	4	5	5	4	3	4	4	5	29	1
2	1	2	2	4	4	3	3	2	2	3	3	5	26	0
2	1	3	4	5	5	3	5	4	3	3	3	5	33	0
2	1	4	5	5	6	5	6	5	4	4	4	5	37	1
2	1	4	4	4	5	3	4	3	3	3	3	4	25	1
2	1	2	2	2	2	2	4	5	3	2	3	4	49	0
2	1	5	5	6	7	6	5	5	3	6	6	7	28	1
2	1	4	4	5	5	3	2	2	4	3	3	5	38	0
2	1	5	6	6	5	5	6	5	3	4	6	6	42	1
2	1	4	4	5	6	5	6	7	6	4	4	6	27	0
2	1	7	7	7	7	6	7	7	5	6	5	6	36	1
2	1	4	5	5	5	4	6	4	4	4	3	5	26	1
2	1	3	2	5	5	3	6	5	3	3	3	4	42	0
2	1	5	6	6	5	4	4	5	4	4	4	4	37	0
2	1	4	4	4	4	4	5	5	3	3	4	4	22	1
2	1	4	5	5	6	5	6	5	4	4	4	5	39	0
2	1	3	3	3	4	4	4	5	3	3	3	6	37	0
2	1	4	5	5	5	4	4	4	5	5	4	4	41	1
2	2	5	5	6	6	5	5	4	4	4	3	4	26	0
2	2	5	6	6	7	6	4	4	3	3	3	4	29	1
2	2	3	3	5	4	4	5	4	4	3	3	5	32	0
2	2	4	5	6	7	5	4	5	4	4	4	5	38	1
2	2	5	5	6	5	4	5	5	3	5	3	5	27	0
2	2	4	4	3	4	4	4	3	3	5	3	4	30	1
2	2	5	5	6	7	6	5	6	4	3	3	5	37	1
2	2	5	6	5	6	4	5	4	4	3	3	5	39	0
2	2	6	6	6	7	7	7	7	4	6	6	6	27	0
2	2	3	3	4	5	4	4	3	2	3	3	3	42	0
2	2	5	5	5	6	4	5	4	4	4	3	3	52	1
2	2	7	7	7	7	6	6	6	5	3	3	3	24	1
2	2	4	5	5	6	4	4	4	3	5	4	6	33	0
2	2	6	6	6	6	5	5	4	3	3	3	4	38	0
2	2	4	4	4	4	4	3	3	2	3	3	3	37	1
2	2	5	7	7	6	5	5	5	4	3	3	5	43	0
2	2	4	5	5	4	4	5	4	3	3	2	3	47	0
2	2	5	6	5	6	5	6	6	5	4	4	5	36	1
2	2	4	4	4	4	4	4	4	4	3	3	3	22	0
2	2	2	2	3	3	2	2	3	2	3	3	4	46	1
2	2	5	6	6	6	4	5	3	5	4	3	5	38	1
2	2	3	3	3	4	3	3	3	2	3	3	4	31	1
2	2	5	5	6	5	4	4	4	3	3	3	5	33	0
2	2	6	5	6	7	7	5	4	3	5	5	6	42	0
2	2	4	4	5	5	4	5	5	4	4	3	5	37	1
2	2	6	6	7	7	7	7	6	6	5	5	6	24	0
2	2	3	3	4	4	3	4	5	4	4	4	5	31	1
2	2	5	6	5	6	6	5	6	3	4	4	5	36	1
2	2	3	3	3	4	3	4	5	3	4	3	4	24	0
2	2	3	3	4	6	5	3	3	2	3	3	4	33	1
2	2	4	4	5	5	3	4	5	3	4	3	5	42	0
2	2	5	5	5	6	6	6	5	4	4	4	5	36	1
2	2	3	3	3	6	5	4	4	3	4	4	5	23	0
2	2	5	5	6	5	5	5	4	2	3	3	4	29	0
2	2	3	3	4	5	4	3	3	3	3	3	5	38	1
2	2	5	4	6	6	5	5	4	3	5	4	5	32	0
2	2	2	1	3	3	2	3	2	2	2	2	4	49	1
2	2	4	5	5	6	5	5	5	4	4	4	4	41	0
2	2	5	5	6	5	4	4	5	3	3	3	5	38	0
2	2	6	7	7	7	7	7	6	4	4	4	6	32	0
2	2	3	3	4	4	3	3	4	3	3	3	4	48	1
2	2	4	4	5	7	7	5	4	3	5	5	6	28	1
2	2	5	5	6	5	3	6	5	5	4	3	5	35	0
2	2	5	6	6	6	6	6	5	4	5	5	5	41	0
2	2	6	6	6	7	6	5	5	2	4	4	5	36	0
2	2	4	5	4	5	4	3	3	3	3	3	4	38	1
2	2	5	5	6	4	4	4	4	4	3	3	3	25	1
2	2	5	6	6	6	4	5	4	3	3	3	5	36	0
2	2	5	5	5	5	5	6	5	4	3	3	4	29	0
2	2	2	2	2	4	2	4	3	2	2	2	4	37	1
2	2	5	6	6	6	4	5	5	6	4	3	5	28	1
2	2	5	5	5	7	6	6	6	3	6	6	6	35	1
2	2	4	4	5	5	5	4	3	4	3	3	3	26	0
2	2	6	5	6	6	6	5	4	3	5	5	6	34	0
2	2	4	3	5	5	5	5	5	3	4	3	5	37	1
2	2	4	4	4	4	4	4	4	4	3	3	4	29	0
2	2	5	5	5	7	6	6	6	3	4	4	3	33	1
2	2	2	3	5	3	3	4	3	2	4	3	4	19	0
2	2	4	4	4	4	4	4	3	2	3	3	4	40	0
2	2	4	5	5	6	4	5	4	3	3	3	5	42	1
2	2	5	5	5	5	4	5	4	5	5	5	5	27	0
2	2	4	4	5	4	4	5	5	5	3	3	5	31	1
2	2	4	5	6	5	3	5	5	4	5	4	5	28	0
2	2	5	6	6	6	4	5	4	4	3	3	4	32	1
2	2	2	2	3	3	3	3	2	3	4	4	4	35	1
2	2	5	5	6	6	3	6	4	4	3	2	3	36	0
2	2	4	4	4	4	4	4	4	5	4	4	4	30	1
2	2	5	5	6	7	5	6	5	5	4	3	3	42	0
2	2	4	4	5	5	6	6	6	4	3	3	5	50	1
2	2	4	5	5	5	4	5	4	3	4	4	4	33	1
2	2	3	3	4	4	4	4	3	4	5	3	5	36	0
2	2	5	6	6	6	6	5	4	3	4	3	5	27	0
2	2	6	6	7	6	4	7	6	4	5	5	5	28	0
2	2	5	4	6	6	6	5	4	3	4	4	5	19	1
2	2	6	6	6	7	7	5	5	3	6	6	6	25	0
2	2	4	5	6	5	4	5	4	3	5	4	4	22	0
2	2	5	4	4	6	6	5	5	5	4	3	4	39	1
2	2	6	7	7	7	7	5	5	3	7	7	7	41	0
2	2	5	5	5	5	7	5	5	3	4	4	5	34	1
2	2	4	5	5	5	4	4	4	4	4	4	5	27	1
2	2	6	6	6	6	5	5	3	2	4	4	4	33	0
2	2	4	4	5	5	3	4	4	3	3	3	3	42	0
2	2	4	5	6	5	4	4	4	3	4	2	4	33	1
2	2	5	5	6	5	5	5	4	4	3	3	5	47	0
Note: for endorser status, 1=manager, 2=receptionist; for normative message, 1=injunctive norm, 2=descriptive norm
